# Supplementary material for: Bacterial volatile organic compound specialists in the phycosphere
Source: ISME J. 2025 Oct 15;19(1):wraf229. doi: 10.1093/ismejo/wraf229 (PMC12599314; doi:10.1093/ismejo/wraf229)
Supplement: Supp_Table_S3_wraf229 [file supp_table_s3_wraf229.xlsx]

## Sheet: VOC produced fmol per cell (Ex)
m/z (M+H+)	Growth_phase	Functional_groups	Concentration (ppbv)	Concentration (ppbv per cells/ml)	Concentration (fmol per cell)	Concentration (nM)	SD (ppbv)	SD (nM in culture)
31.012	Exponential	C, H, O containing compounds	1.13335	5.19888e-06	0.487689	0.106316	0.0514148	0.00482305
33.036	Exponential	C, H, O containing compounds	9.53918	4.37577e-05	4.10476	0.894839	4.92306	0.461816
42.034	Exponential	C, H, N containing compounds	1.49657	6.86498e-06	0.643981	0.140388	0.00842325	0.000790157
43.054	Exponential	C and H containing compounds	13.6578	6.26503e-05	5.87701	1.28119	1.75984	0.165085
45.033	Exponential	C, H, O containing compounds	8.87064	4.0691e-05	3.81709	0.832125	0.0503696	0.004725
47.049	Exponential	Unidentified	10.4279	4.78346e-05	4.4872	0.97821	0.66494	0.0623758
49.028	Exponential	C, H, O containing compounds	0.516774	2.37052e-06	0.222371	0.0484768	1.35186	0.126813
52.018	Exponential	C, H, N containing compounds	0.445305	2.04268e-06	0.191617	0.0417725	0.0254493	0.00238731
54.033	Exponential	C, H, N containing compounds	0.354821	1.62762e-06	0.152681	0.0332845	0.00613092	0.000575121
59.054	Exponential	Unidentified	12.7486	5.84797e-05	5.48578	1.1959	0.0219383	0.00205796
63.026	Exponential	C, H, S containing compound	1.24499	5.71095e-06	0.535725	0.116788	9.84236	0.923278
65.056	Exponential	Unidentified	0.512154	2.34933e-06	0.220383	0.0480434	0.0678847	0.00636803
68.066	Exponential	Unidentified	0.343769	1.57692e-06	0.147926	0.0322478	0.0560224	0.00525528
69.074	Exponential	C and H containing compounds	2.37514	1.08951e-05	1.02204	0.222804	0.0632535	0.0059336
73.066	Exponential	Unidentified	1.34815	6.18417e-06	0.580116	0.126465	0.0582257	0.00546195
75.044	Exponential	Unidentified	0.973713	4.46658e-06	0.418994	0.0913408	0.0228239	0.00214103
77.06	Exponential	C, H, O containing compounds	0.975878	4.47651e-06	0.419926	0.0915438	0.0632535	0.0059336
78.01	Exponential	Unidentified	0.241962	1.10992e-06	0.104118	0.0226977	0.150271	0.0140964
79.054	Exponential	C and H containing compounds	13.1807	6.04617e-05	5.67171	1.23643	0.0735846	0.00690273
82.078	Exponential	Unidentified	2.00979	9.21922e-06	0.864824	0.188532	0.0096797	0.00090802
84.092	Exponential	Unidentified	0.309719	1.42073e-06	0.133274	0.0290537	1.53521	0.144013
86.104	Exponential	Unidentified	0.266383	1.22194e-06	0.114626	0.0249885	0.102444	0.00960993
89.059	Exponential	C, H, O containing compounds	0.305995	1.40365e-06	0.131671	0.0287043	0.0321955	0.00302015
91.002	Exponential	C, H, O containing compounds	2.44742	1.12267e-05	1.05314	0.229584	0.0793377	0.0074424
92.062	Exponential	Unidentified	0.262883	1.20589e-06	0.11312	0.0246602	0.00631211	0.000592117
93.07	Exponential	C and H containing compounds	8.92211	4.09271e-05	3.83923	0.836953	0.0132125	0.00123942
95.069	Exponential	C, H, O containing compounds	1.46079	6.70085e-06	0.628584	0.137031	0.00856473	0.000803428
96.057	Exponential	Unidentified	0.384816	1.76521e-06	0.165588	0.0360983	0.0546006	0.0051219
97.046	Exponential	Unidentified	0.865584	3.97057e-06	0.372465	0.0811975	0.0119051	0.00111678
99.098	Exponential	Unidentified	0.545543	2.50249e-06	0.23475	0.0511755	0.985507	0.0924471
103.053	Exponential	Unidentified	1.32982	6.1001e-06	0.57223	0.124746	0.0804033	0.00754236
105.068	Exponential	C and H containing compounds	0.548338	2.51531e-06	0.235953	0.0514377	0.0952238	0.00893262
107.086	Exponential	C and H containing compounds	6.16946	2.83003e-05	2.65475	0.578736	0.010477	0.000982816
109.063	Exponential	C, H, O containing compounds	0.446755	2.04934e-06	0.192241	0.0419086	0.237009	0.022233
112.074	Exponential	C, H, N containing compounds	0.20279	9.30231e-07	0.0872618	0.0190231	0.0973819	0.00913506
114.088	Exponential	Unidentified	0.258532	1.18593e-06	0.111248	0.024252	0.497082	0.0466296
115.095	Exponential	Unidentified	0.371858	1.70577e-06	0.160013	0.0348828	0.0574146	0.00538587
117.076	Exponential	Unidentified	0.182228	8.35909e-07	0.0784138	0.0170942	0.6439	0.060402
118.078	Exponential	Unidentified	0.242914	1.11428e-06	0.104527	0.0227869	0.051818	0.00486087
119.086	Exponential	C and H containing compounds	0.502216	2.30374e-06	0.216106	0.0471112	0.0544676	0.00510942
120.081	Exponential	C, H, N containing compounds	0.217866	9.99386e-07	0.093749	0.0204373	0.0231788	0.00217432
121.093	Exponential	Unidentified	4.11086	1.88572e-05	1.76893	0.385626	0.053416	0.00501078
123.09	Exponential	Unidentified	0.566171	2.59711e-06	0.243626	0.0531105	0.0697339	0.0065415
124.039	Exponential	C, H, N containing compounds	0.319277	1.46457e-06	0.137387	0.0299503	0.00446018	0.000418394
124.968	Exponential	Unidentified	0.125179	5.74216e-07	0.0538652	0.0117426	0.00394151	0.00036974
131.074	Exponential	Unidentified	0.24777	1.13656e-06	0.106617	0.0232425	0.0721078	0.00676419
135.105	Exponential	Unidentified	0.570831	2.61849e-06	0.245632	0.0535477	0.00911026	0.000854603
137.1	Exponential	Unidentified	0.369029	1.69279e-06	0.158795	0.0346174	0.00911026	0.000854603
146.976	Exponential	Unidentified	0.636588	2.92013e-06	0.273927	0.0597162	0.0398253	0.00373588
147.116	Exponential	C and H containing compounds	0.6223	2.85459e-06	0.267779	0.0583759	0.00736225	0.000690628
149.134	Exponential	C and H containing compounds	75.4634	0.000346163	32.4723	7.07897	0.00849033	0.000796449
155.124	Exponential	Unidentified	0.21712	9.95965e-07	0.0934281	0.0203673	0.0278787	0.00261521
157.158	Exponential	Unidentified	0.326719	1.49871e-06	0.140589	0.0306484	0.00914834	0.000858175
159.119	Exponential	Unidentified	0.133675	6.13188e-07	0.0575211	0.0125396	0.077277	0.0072491
161.118	Exponential	Unidentified	0.119251	5.47024e-07	0.0513145	0.0111866	0.0244183	0.0022906
163.106	Exponential	C, H, O containing compounds	0.585847	2.68737e-06	0.252093	0.0549563	9.93647	0.932107
165.128	Exponential	C, H, O containing compounds	0.50468	2.31505e-06	0.217167	0.0473423	0.0145184	0.00136192
167.134	Exponential	Unidentified	0.357104	1.63809e-06	0.153664	0.0334987	0.0221029	0.0020734
175.121	Exponential	Unidentified	0.102761	4.71381e-07	0.0442187	0.00963967	0.0127925	0.00120002
179.11	Exponential	Unidentified	0.159607	7.32143e-07	0.0686798	0.0149722	0.00422822	0.000396635
180.122	Exponential	Unidentified	0.0637724	2.92534e-07	0.0274416	0.00598227	0.218653	0.0205111
186.183	Exponential	Unidentified	0.0664078	3.04623e-07	0.0285757	0.00622949	0.0836609	0.00784794
187.13	Exponential	C and H containing compounds	0.083338	3.82285e-07	0.0358608	0.00781766	0.0489994	0.00459647
189.149	Exponential	C and H containing compounds	0.138363	6.34691e-07	0.0595382	0.0129793	0.0130927	0.00122818
191.141	Exponential	C, H, O containing compounds	1.36099	6.24307e-06	0.585642	0.12767	0.020321	0.00190624
192.146	Exponential	Unidentified	0.239955	1.10071e-06	0.103254	0.0225094	0.00495543	0.000464852
195.114	Exponential	Unidentified	0.531609	2.43857e-06	0.228754	0.0498684	0.00283425	0.000265871
199.174	Exponential	Unidentified	0.14614	6.70365e-07	0.0628847	0.0137089	0.0109587	0.001028
201.146	Exponential	Unidentified	0.0988695	4.5353e-07	0.0425441	0.00927462	0.0228353	0.00214211
203.152	Exponential	Unidentified	0.0884851	4.05895e-07	0.0380756	0.00830049	0.448964	0.0421158
211.163	Exponential	Unidentified	0.100295	4.6007e-07	0.0431576	0.00940837	0.0652093	0.00611707
237.171	Exponential	C and H containing compounds	0.094559	4.33757e-07	0.0406893	0.00887026	0.296616	0.0278246
			197.192	0.000904551	84.8529	18.4979
			Total production (µM)
			18.5376
			19.9455
Phase	Total production (pM per cell)	Cell counts
Exponential	85.1	217833
Stationary	9	2.21617e+06

## Sheet: VOC produced fmol per cell (St)
m/z (M+H+)	Growth_phase	Functional_groups	Concentration (ppbv)	Concentration (ppbv per cell)	Concentration (fmol per cell)	Concentration (nM in culture)	SD (ppbv)	SD (pM in culture)
42.034	Stationary	C, H, N containing compounds	0.889563	4.00704e-07	0.0375887	0.00834469	0.0465149	0.0043634
43.054	Stationary	C and H containing compounds	15.3876	6.93133e-06	0.650205	0.144345	2.96237	0.27789
49.028	Stationary	C, H, O containing compounds	0.469048	2.11283e-07	0.0198197	0.00439998	0.035255	0.00330715
59.054	Stationary	Unidentified	7.94061	3.57685e-06	0.335532	0.0744881	0.386079	0.0362167
63.026	Stationary	C, H, S containing compound	2.81099	1.26621e-06	0.118779	0.0263689	0.225531	0.0211563
68.066	Stationary	Unidentified	0.503565	2.26831e-07	0.0212782	0.00472377	0.0952181	0.00893209
69.074	Stationary	C and H containing compounds	3.35566	1.51156e-06	0.141794	0.0314783	0.63855	0.0599002
73.066	Stationary	Unidentified	3.98316	1.79422e-06	0.168309	0.0373647	0.494039	0.0463441
78.01	Stationary	Unidentified	0.395213	1.78024e-07	0.0166998	0.00370736	0.0440619	0.0041333
79.054	Stationary	C and H containing compounds	20.6137	9.28546e-06	0.871037	0.19337	5.61003	0.526258
82.078	Stationary	Unidentified	0.614685	2.76885e-07	0.0259737	0.00576616	0.122737	0.0115135
83.088	Stationary	C and H containing compounds	2.10117	9.46475e-07	0.0887856	0.0197104	0.444231	0.0416718
89.059	Stationary	C, H, O containing compounds	1.42581	6.42257e-07	0.0602479	0.013375	0.225664	0.0211688
91.05	Stationary	Unidentified	1.15585	5.20654e-07	0.0488408	0.0108427	0.229578	0.0215359
93.07	Stationary	C and H containing compounds	12.339	5.5581e-06	0.521386	0.115748	3.35942	0.315136
102.088	Stationary	Unidentified	0.253422	1.14154e-07	0.0107084	0.00237727	0.0108263	0.00101558
103.053	Stationary	Unidentified	0.40013	1.80239e-07	0.0169076	0.00375349	0.0348848	0.00327242
105.068	Stationary	C and H containing compounds	0.516207	2.32526e-07	0.0218124	0.00484236	0.0810692	0.00760483
107.086	Stationary	C and H containing compounds	9.39723	4.23299e-06	0.397082	0.0881523	2.39351	0.224528
109.063	Stationary	C, H, O containing compounds	0.708943	3.19344e-07	0.0299566	0.00665036	0.0578869	0.00543017
111.116	Stationary	C and H containing compounds	1.32919	5.98735e-07	0.0561653	0.0124687	0.284505	0.0266884
113.113	Stationary	Unidentified	0.409911	1.84645e-07	0.0173209	0.00384524	0.0387736	0.00363722
116.084	Stationary	Unidentified	0.223333	1.00601e-07	0.009437	0.00209501	0.0156206	0.00146532
117.076	Stationary	Unidentified	0.307412	1.38474e-07	0.0129898	0.00288373	0.0465169	0.00436359
119.086	Stationary	C and H containing compounds	0.39155	1.76374e-07	0.016545	0.003673	0.0605475	0.00567976
122.097	Stationary	C, H, N containing compounds	0.65112	2.93297e-07	0.0275132	0.00610794	0.154802	0.0145215
123.09	Stationary	Unidentified	0.601951	2.71149e-07	0.0254356	0.00564669	0.159443	0.0149568
127.109	Stationary	C, H, O containing compounds	0.410536	1.84926e-07	0.0173473	0.0038511	0.0380679	0.00357102
128.108	Stationary	Unidentified	0.155896	7.02235e-08	0.00658743	0.00146241	0.0163561	0.00153431
129.123	Stationary	Unidentified	0.359001	1.61712e-07	0.0151697	0.00336767	0.03756	0.00352338
131.074	Stationary	Unidentified	0.201656	9.08363e-08	0.00852104	0.00189167	0.0171704	0.0016107
135.105	Stationary	Unidentified	0.656824	2.95867e-07	0.0277542	0.00616144	0.388438	0.0364381
137.1	Stationary	Unidentified	0.326611	1.47122e-07	0.013801	0.00306383	0.0238336	0.00223575
145.098	Stationary	Unidentified	0.115662	5.21002e-08	0.00488734	0.00108499	0.0119045	0.00111672
149.134	Stationary	C and H containing compounds	11.3518	5.24107e-05	4.91647	1.09146	35.2823	3.30972
152.126	Stationary	Unidentified	0.12867	5.79594e-08	0.00543698	0.00120701	0.0230234	0.00215975
159.119	Stationary	Unidentified	0.0942577	4.24584e-08	0.00398288	0.000884199	0.00761593	0.000714425
161.118	Stationary	Unidentified	0.120583	5.43168e-08	0.00509528	0.00113115	0.0111662	0.00104746
163.109	Stationary	C, H, O containing compounds	0.301265	1.35705e-07	0.01273	0.00282607	0.0463644	0.00434928
165.128	Stationary	C, H, O containing compounds	0.548958	2.47279e-07	0.0231964	0.00514959	0.147674	0.0138528
175.121	Stationary	Unidentified	0.110798	4.9909e-08	0.00468179	0.00103936	0.00585881	0.000549595
179.11	Stationary	Unidentified	0.0930675	4.19223e-08	0.00393259	0.000873035	0.00385367	0.000361499
181.159	Stationary	C, H, O containing compounds	0.109642	4.93883e-08	0.00463295	0.00102851	0.0108315	0.00101606
187.14	Stationary	Unidentified	0.06556	2.95315e-08	0.00277025	0.000614996	0.00362671	0.000340209
189.149	Stationary	C and H containing compounds	0.0776112	3.496e-08	0.00327948	0.000728045	0.0036943	0.00034655
191.141	Stationary	C, H, O containing compounds	0.24924	1.1227e-07	0.0105317	0.00233804	0.0114403	0.00107318
192.146	Stationary	Unidentified	0.0730201	3.2892e-08	0.00308548	0.000684977	0.00507947	0.000476488
193.146	Stationary	Unidentified	0.255734	1.15195e-07	0.0108061	0.00239895	0.0309162	0.00290015
194.139	Stationary	Unidentified	0.0715754	3.22412e-08	0.00302444	0.000671425	0.00652874	0.000612439
195.114	Stationary	Unidentified	0.301864	1.35975e-07	0.0127553	0.00283168	0.0623463	0.00584849
197.146	Stationary	C, H, O containing compounds	0.437512	1.97077e-07	0.0184872	0.00410415	0.0768797	0.00721183
199.174	Stationary	Unidentified	1.30838	5.8936e-07	0.0552859	0.0122735	0.364221	0.0341663
201.146	Stationary	Unidentified	0.0882057	3.97323e-08	0.00372715	0.000827427	0.00991479	0.000930073
211.163	Stationary	Unidentified	0.0807001	3.63514e-08	0.00341	0.00075702	0.00748462	0.000702107
				9.56174e-05	8.96954	1.99124

## Sheet: Exponential (fmol per cell)
m/z (M+H+)	Growth_phase	Functional_groups	Concentration (ppbv)	Concentration (ppbv per cells/ml)	Concentration (fmol per cell)
43.054	Exponential	C and H containing compounds	13.6578	6.26503e-05	5.87701
69.074	Exponential	C and H containing compounds	2.37514	1.08951e-05	1.02204
79.054	Exponential	C and H containing compounds	13.1807	6.04617e-05	5.67171
93.07	Exponential	C and H containing compounds	8.92211	4.09271e-05	3.83923
105.068	Exponential	C and H containing compounds	0.548338	2.51531e-06	0.235953
107.086	Exponential	C and H containing compounds	6.16946	2.83003e-05	2.65475
119.086	Exponential	C and H containing compounds	0.502216	2.30374e-06	0.216106
147.116	Exponential	C and H containing compounds	0.6223	2.85459e-06	0.267779
149.134	Exponential	C and H containing compounds	75.4634	0.000346163	32.4723
187.13	Exponential	C and H containing compounds	0.083338	3.82285e-07	0.0358608
189.149	Exponential	C and H containing compounds	0.138363	6.34691e-07	0.0595382
237.171	Exponential	C and H containing compounds	0.094559	4.33757e-07	0.0406893
				0.000558521	104.786
42.034	Exponential	C, H, N containing compounds	1.49657	6.86498e-06	0.643981
52.018	Exponential	C, H, N containing compounds	0.445305	2.04268e-06	0.191617
54.033	Exponential	C, H, N containing compounds	0.354821	1.62762e-06	0.152681
112.074	Exponential	C, H, N containing compounds	0.20279	9.30231e-07	0.0872618
120.081	Exponential	C, H, N containing compounds	0.217866	9.99386e-07	0.093749
124.039	Exponential	C, H, N containing compounds	0.319277	1.46457e-06	0.137387
				1.39295e-05	1.30668
31.012	Exponential	C, H, O containing compounds	1.13335	5.19888e-06	0.487689
33.036	Exponential	C, H, O containing compounds	9.53918	4.37577e-05	4.10476
45.033	Exponential	C, H, O containing compounds	8.87064	4.0691e-05	3.81709
49.028	Exponential	C, H, O containing compounds	0.516774	2.37052e-06	0.222371
77.06	Exponential	C, H, O containing compounds	0.975878	4.47651e-06	0.419926
89.059	Exponential	C, H, O containing compounds	0.305995	1.40365e-06	0.131671
91.002	Exponential	C, H, O containing compounds	2.44742	1.12267e-05	1.05314
95.069	Exponential	C, H, O containing compounds	1.46079	6.70085e-06	0.628584
109.063	Exponential	C, H, O containing compounds	0.446755	2.04934e-06	0.192241
163.106	Exponential	C, H, O containing compounds	0.585847	2.68737e-06	0.252093
165.128	Exponential	C, H, O containing compounds	0.50468	2.31505e-06	0.217167
191.141	Exponential	C, H, O containing compounds	1.36099	6.24307e-06	0.585642
				0.000129121	12.1124
63.026	Exponential	C, H, S containing compound	1.24499	5.71095e-06	0.535725
47.049	Exponential	Unidentified	10.4279	4.78346e-05	4.4872
59.054	Exponential	Unidentified	12.7486	5.84797e-05	5.48578
65.056	Exponential	Unidentified	0.512154	2.34933e-06	0.220383
68.066	Exponential	Unidentified	0.343769	1.57692e-06	0.147926
73.066	Exponential	Unidentified	1.34815	6.18417e-06	0.580116
75.044	Exponential	Unidentified	0.973713	4.46658e-06	0.418994
78.01	Exponential	Unidentified	0.241962	1.10992e-06	0.104118
84.092	Exponential	Unidentified	0.309719	1.42073e-06	0.133274
86.104	Exponential	Unidentified	0.266383	1.22194e-06	0.114626
82.078	Exponential	Unidentified	2.00979	9.21922e-06	0.864824
92.062	Exponential	Unidentified	0.262883	1.20589e-06	0.11312
96.057	Exponential	Unidentified	0.384816	1.76521e-06	0.165588
97.046	Exponential	Unidentified	0.865584	3.97057e-06	0.372465
99.098	Exponential	Unidentified	0.545543	2.50249e-06	0.23475
103.053	Exponential	Unidentified	1.32982	6.1001e-06	0.57223
114.088	Exponential	Unidentified	0.258532	1.18593e-06	0.111248
115.095	Exponential	Unidentified	0.371858	1.70577e-06	0.160013
117.076	Exponential	Unidentified	0.182228	8.35909e-07	0.0784138
118.078	Exponential	Unidentified	0.242914	1.11428e-06	0.104527
121.093	Exponential	Unidentified	4.11086	1.88572e-05	1.76893
123.09	Exponential	Unidentified	0.566171	2.59711e-06	0.243626
124.968	Exponential	Unidentified	0.125179	5.74216e-07	0.0538652
131.074	Exponential	Unidentified	0.24777	1.13656e-06	0.106617
135.105	Exponential	Unidentified	0.570831	2.61849e-06	0.245632
137.1	Exponential	Unidentified	0.369029	1.69279e-06	0.158795
146.976	Exponential	Unidentified	0.636588	2.92013e-06	0.273927
155.124	Exponential	Unidentified	0.21712	9.95965e-07	0.0934281
157.158	Exponential	Unidentified	0.326719	1.49871e-06	0.140589
159.119	Exponential	Unidentified	0.133675	6.13188e-07	0.0575211
161.118	Exponential	Unidentified	0.119251	5.47024e-07	0.0513145
167.134	Exponential	Unidentified	0.357104	1.63809e-06	0.153664
175.121	Exponential	Unidentified	0.102761	4.71381e-07	0.0442187
179.11	Exponential	Unidentified	0.159607	7.32143e-07	0.0686798
180.122	Exponential	Unidentified	0.0637724	2.92534e-07	0.0274416
186.183	Exponential	Unidentified	0.0664078	3.04623e-07	0.0285757
192.146	Exponential	Unidentified	0.239955	1.10071e-06	0.103254
195.114	Exponential	Unidentified	0.531609	2.43857e-06	0.228754
199.174	Exponential	Unidentified	0.14614	6.70365e-07	0.0628847
201.146	Exponential	Unidentified	0.0988695	4.5353e-07	0.0425441
203.152	Exponential	Unidentified	0.0884851	4.05895e-07	0.0380756
211.163	Exponential	Unidentified	0.100295	4.6007e-07	0.0431576
				0.000197269	18.5051

## Sheet: Stationary (fmol per cell)
m/z (M+H+)	Growth_phase	Functional_groups	Concentration (ppbv)	Concentration (ppbv per cell)	Concentration (fmol per cell)
43.054	Stationary	C and H containing compounds	15.3876	6.93133e-06	0.650205
69.074	Stationary	C and H containing compounds	3.35566	1.51156e-06	0.141794
79.054	Stationary	C and H containing compounds	20.6137	9.28546e-06	0.871037
83.088	Stationary	C and H containing compounds	2.10117	9.46475e-07	0.0887856
93.07	Stationary	C and H containing compounds	12.339	5.5581e-06	0.521386
105.068	Stationary	C and H containing compounds	0.516207	2.32526e-07	0.0218124
107.086	Stationary	C and H containing compounds	9.39723	4.23299e-06	0.397082
111.116	Stationary	C and H containing compounds	1.32919	5.98735e-07	0.0561653
119.086	Stationary	C and H containing compounds	0.39155	1.76374e-07	0.016545
149.134	Stationary	C and H containing compounds	116.352	5.24107e-05	4.91647
189.149	Stationary	C and H containing compounds	0.0776112	3.496e-08	0.00327948
				8.19192e-05	7.68456
42.034	Stationary	C, H, N containing compounds	0.889563	4.00704e-07	0.0375887
122.097	Stationary	C, H, N containing compounds	0.65112	2.93297e-07	0.0275132
				6.94001e-07	0.0651019
49.028	Stationary	C, H, O containing compounds	0.469048	2.11283e-07	0.0198197
89.059	Stationary	C, H, O containing compounds	1.42581	6.42257e-07	0.0602479
109.063	Stationary	C, H, O containing compounds	0.708943	3.19344e-07	0.0299566
127.109	Stationary	C, H, O containing compounds	0.410536	1.84926e-07	0.0173473
163.109	Stationary	C, H, O containing compounds	0.301265	1.35705e-07	0.01273
165.128	Stationary	C, H, O containing compounds	0.548958	2.47279e-07	0.0231964
181.159	Stationary	C, H, O containing compounds	0.109642	4.93883e-08	0.00463295
191.141	Stationary	C, H, O containing compounds	0.24924	1.1227e-07	0.0105317
197.146	Stationary	C, H, O containing compounds	0.437512	1.97077e-07	0.0184872
				2.09953e-06	0.19695
63.026	Stationary	C, H, S containing compound	2.81099	1.26621e-06	0.118779
59.054	Stationary	Unidentified	7.94061	3.57685e-06	0.335532
68.066	Stationary	Unidentified	0.503565	2.26831e-07	0.0212782
73.066	Stationary	Unidentified	3.98316	1.79422e-06	0.168309
78.01	Stationary	Unidentified	0.395213	1.78024e-07	0.0166998
82.078	Stationary	Unidentified	0.614685	2.76885e-07	0.0259737
91.05	Stationary	Unidentified	1.15585	5.20654e-07	0.0488408
102.088	Stationary	Unidentified	0.253422	1.14154e-07	0.0107084
103.053	Stationary	Unidentified	0.40013	1.80239e-07	0.0169076
113.113	Stationary	Unidentified	0.409911	1.84645e-07	0.0173209
116.084	Stationary	Unidentified	0.223333	1.00601e-07	0.009437
117.076	Stationary	Unidentified	0.307412	1.38474e-07	0.0129898
123.09	Stationary	Unidentified	0.601951	2.71149e-07	0.0254356
128.108	Stationary	Unidentified	0.155896	7.02235e-08	0.00658743
129.123	Stationary	Unidentified	0.359001	1.61712e-07	0.0151697
131.074	Stationary	Unidentified	0.201656	9.08363e-08	0.00852104
135.105	Stationary	Unidentified	0.656824	2.95867e-07	0.0277542
137.1	Stationary	Unidentified	0.326611	1.47122e-07	0.013801
145.098	Stationary	Unidentified	0.115662	5.21002e-08	0.00488734
152.126	Stationary	Unidentified	0.12867	5.79594e-08	0.00543698
159.119	Stationary	Unidentified	0.0942577	4.24584e-08	0.00398288
161.118	Stationary	Unidentified	0.120583	5.43168e-08	0.00509528
175.121	Stationary	Unidentified	0.110798	4.9909e-08	0.00468179
179.11	Stationary	Unidentified	0.0930675	4.19223e-08	0.00393259
187.14	Stationary	Unidentified	0.06556	2.95315e-08	0.00277025
192.146	Stationary	Unidentified	0.0730201	3.2892e-08	0.00308548
193.146	Stationary	Unidentified	0.255734	1.15195e-07	0.0108061
194.139	Stationary	Unidentified	0.0715754	3.22412e-08	0.00302444
195.114	Stationary	Unidentified	0.301864	1.35975e-07	0.0127553
199.174	Stationary	Unidentified	1.30838	5.8936e-07	0.0552859
201.146	Stationary	Unidentified	0.0882057	3.97323e-08	0.00372715
211.163	Stationary	Unidentified	0.0807001	3.63514e-08	0.00341
				9.63843e-06	0.904148
