# Supplementary material for: Bacterial volatile organic compound specialists in the phycosphere
Source: ISME J. 2025 Oct 15;19(1):wraf229. doi: 10.1093/ismejo/wraf229 (PMC12599314; doi:10.1093/ismejo/wraf229)
Supplement: Supp_Table_S4_wraf229 [file supp_table_s4_wraf229.xlsx]

## Sheet: Depletion conc. per cell (ppbv)
m/z M+H+)	Functional Group	Yoonia 4BL	Rhodophyticola 6CLA	Roseibium 13C1	Stappia ARW1T	Marinobacter 3-2	Growth Phase
31.018	C, H, O containing compounds	NA	4.1224e-08	NA	NA	NA	Exponential
42.036	C, H, N containing compounds	NA	4.50583e-08	NA	1.1549e-07	7.944e-08	Exponential
43.052	C and H containing compounds	NA	4.02329e-06	3.7139e-06	5.26538e-06	5.45901e-06	Exponential
45.038	C, H, O containing compounds	5.41537e-06	3.31253e-06	4.14658e-06	5.24195e-06	4.18585e-06	Exponential
47.049	Unidentified	NA	NA	NA	NA	2.11868e-06	Exponential
49.028	C, H, O containing compounds	NA	3.3661e-08	NA	5.95302e-08	3.99681e-08	Exponential
52.018	C, H, N containing compounds	NA	NA	NA	NA	9.02052e-09	Exponential
63.026	C, H, S containing compound	NA	1.76115e-07	NA	1.13379e-07	1.78944e-07	Exponential
65.056	Unidentified	NA	5.65326e-08	NA	NA	1.19338e-07	Exponential
68.064	Unidentified	NA	6.47084e-08	1.04708e-07	9.6454e-08	1.01133e-07	Exponential
69.074	C and H containing compounds	NA	3.68475e-07	7.04832e-07	5.78864e-07	5.18658e-07	Exponential
75.044	Unidentified	NA	NA	NA	NA	1.46646e-07	Exponential
77.031	C, H, O containing compounds	NA	2.11755e-07	2.97581e-07	3.30414e-07	3.55142e-07	Exponential
78.01	Unidentified	NA	2.42872e-08	NA	3.80825e-08	4.14634e-08	Exponential
79.06	C and H containing compounds	NA	4.04658e-06	5.23347e-06	5.6635e-06	6.1887e-06	Exponential
82.079	Unidentified	NA	1.01406e-07	1.48584e-07	1.41893e-07	1.48858e-07	Exponential
83.086	C and H containing compounds	NA	3.54982e-07	NA	5.46795e-07	3.61614e-07	Exponential
84.092	Unidentified	NA	2.91967e-08	NA	5.11459e-08	3.39891e-08	Exponential
86.104	Unidentified	NA	1.90651e-08	NA	4.34015e-08	3.32898e-08	Exponential
89.06	C, H, O containing compounds	NA	NA	NA	2.7938e-08	2.14866e-08	Exponential
91.002	C, H, O containing compounds	NA	2.43823e-07	NA	4.25802e-07	4.13618e-07	Exponential
92.062	Unidentified	NA	3.20153e-08	NA	4.87427e-08	5.45248e-08	Exponential
93.073	C and H containing compounds	NA	2.48807e-06	3.29504e-06	3.66959e-06	3.94916e-06	Exponential
95.069	C, H, O containing compounds	NA	NA	3.99994e-07	4.36399e-07	4.80372e-07	Exponential
96.057	Unidentified	NA	NA	NA	5.06653e-08	4.64382e-08	Exponential
97.093	Unidentified	NA	NA	1.34014e-07	1.53301e-07	NA	Exponential
99.098	Unidentified	NA	NA	1.4658e-07	1.30962e-07	8.55473e-08	Exponential
103.075	Unidentified	NA	4.59089e-07	7.64065e-07	1.12019e-06	8.47171e-07	Exponential
105.07	C and H containing compounds	NA	1.23927e-07	1.13665e-07	1.88815e-07	1.79694e-07	Exponential
107.084	C and H containing compounds	NA	1.77928e-06	2.3739e-06	2.56642e-06	2.77229e-06	Exponential
109.049	C, H, O containing compounds	NA	NA	NA	1.07636e-07	1.00854e-07	Exponential
115.095	Unidentified	NA	NA	9.42262e-08	1.12376e-07	NA	Exponential
117.091	Unidentified	NA	NA	NA	2.06831e-08	1.31165e-08	Exponential
118.078	Unidentified	NA	9.07363e-09	NA	1.4378e-08	1.44164e-08	Exponential
119.086	C and H containing compounds	NA	1.39191e-07	NA	1.58454e-07	1.51972e-07	Exponential
121.101	C and H containing compounds	NA	1.18302e-06	NA	9.9957e-07	1.95729e-06	Exponential
123.09	Unidentified	NA	NA	NA	1.33591e-07	1.32213e-07	Exponential
124.968	Unidentified	NA	4.52606e-09	NA	NA	3.59079e-09	Exponential
131.077	Unidentified	NA	9.20293e-09	NA	1.82362e-08	1.29426e-08	Exponential
135.117	Unidentified	NA	1.59814e-07	1.60942e-07	2.69356e-07	2.53339e-07	Exponential
137.104	Unidentified	NA	NA	1.94747e-07	NA	2.05696e-08	Exponential
146.976	Unidentified	NA	1.70483e-07	1.95007e-07	2.27028e-07	2.89689e-07	Exponential
147.116	C and H containing compounds	NA	1.71139e-07	2.42674e-07	2.32316e-07	2.93535e-07	Exponential
149.134	C and H containing compounds	NA	2.67416e-05	3.43902e-05	3.68908e-05	4.05486e-05	Exponential
155.124	Unidentified	NA	NA	NA	4.68296e-08	NA	Exponential
159.119	Unidentified	NA	2.40964e-08	4.37362e-08	5.01054e-08	3.90169e-08	Exponential
161.132	C and H containing compounds	NA	1.6755e-08	NA	3.99567e-08	2.65854e-08	Exponential
163.109	C, H, O containing compounds	NA	2.04772e-07	2.07653e-07	4.05755e-07	3.24669e-07	Exponential
165.128	C, H, O containing compounds	NA	NA	1.8102e-07	1.4443e-07	1.66371e-07	Exponential
167.134	Unidentified	NA	NA	1.31233e-07	9.74249e-08	5.87447e-08	Exponential
175.148	Unidentified	NA	NA	NA	1.63458e-08	1.47667e-08	Exponential
179.11	Unidentified	NA	NA	4.87056e-08	5.94789e-08	4.04779e-08	Exponential
186.183	Unidentified	NA	NA	NA	1.15479e-08	6.81935e-09	Exponential
187.148	C and H containing compounds	NA	NA	NA	1.25688e-08	NA	Exponential
189.164	C and H containing compounds	NA	3.02826e-08	NA	5.48077e-08	3.90665e-08	Exponential
191.143	C, H, O containing compounds	NA	5.85597e-07	4.51966e-07	8.89677e-07	7.16021e-07	Exponential
192.146	Unidentified	NA	9.07308e-08	8.74539e-08	1.39903e-07	1.12999e-07	Exponential
201.146	Unidentified	NA	1.89593e-08	NA	NA	NA	Exponential
237.171	C and H containing compounds	NA	NA	2.9077e-08	2.8285e-08	1.63151e-08	Exponential
	Total (ppbv per cell)	5.41537e-06	4.75943e-05	5.80355e-05	6.82866e-05	7.4324e-05	Exponential
	Total (fmol per cell)	0.507998	4.46466	5.44411	6.40573	6.97209	Exponential
Raw values = (Axenic value- coculture value )/bacteria cell counts

## Sheet: Depletion conc. per cell (fmol)
m/z (M+H+)	Functional Group	Yoonia 4BL	Rhodophyticola 6CLA	Roseibium 13C1	Stappia ARW1T	Marinobacter 3-2	Growth_Phase
31.018	C, H, O containing compounds	NA	0.00386708	NA	NA	NA	Exponential
42.036	C, H, N containing compounds	NA	0.00422677	NA	0.0108337	0.007452	Exponential
43.052	C and H containing compounds	NA	0.377411	0.348389	0.493927	0.512091	Exponential
45.038	C, H, O containing compounds	0.507998	0.310737	0.388976	0.491729	0.392661	Exponential
47.049	Unidentified	NA	NA	NA	NA	0.198747	Exponential
49.028	C, H, O containing compounds	NA	0.00315762	NA	0.00558432	0.00374927	Exponential
52.018	C, H, N containing compounds	NA	NA	NA	NA	0.000846184	Exponential
63.026	C, H, S containing compound	NA	0.0165208	NA	0.0106357	0.0167861	Exponential
65.056	Unidentified	NA	0.00530313	NA	NA	0.0111947	Exponential
68.064	Unidentified	NA	0.00607007	0.00982233	0.00904803	0.00948693	Exponential
69.074	C and H containing compounds	NA	0.0345654	0.0661179	0.0543013	0.0486536	Exponential
75.044	Unidentified	NA	NA	NA	NA	0.0137564	Exponential
77.031	C, H, O containing compounds	NA	0.019864	0.027915	0.0309951	0.0333146	Exponential
78.01	Unidentified	NA	0.0022783	NA	0.00357239	0.00388954	Exponential
79.06	C and H containing compounds	NA	0.379596	0.490934	0.531274	0.580541	Exponential
82.079	Unidentified	NA	0.00951251	0.0139382	0.0133105	0.0139639	Exponential
83.086	C and H containing compounds	NA	0.0332997	NA	0.051293	0.0339218	Exponential
84.092	Unidentified	NA	0.00273884	NA	0.00479783	0.0031884	Exponential
86.104	Unidentified	NA	0.00178843	NA	0.00407134	0.0031228	Exponential
89.06	C, H, O containing compounds	NA	NA	NA	0.00262077	0.00201559	Exponential
91.002	C, H, O containing compounds	NA	0.0228722	NA	0.0399431	0.0388001	Exponential
92.062	Unidentified	NA	0.00300325	NA	0.00457239	0.00511478	Exponential
93.073	C and H containing compounds	NA	0.233397	0.309097	0.344232	0.370457	Exponential
95.069	C, H, O containing compounds	NA	NA	0.037522	0.0409371	0.045062	Exponential
96.057	Unidentified	NA	NA	NA	0.00475274	0.00435622	Exponential
97.093	Unidentified	NA	NA	0.0125714	0.0143806	NA	Exponential
99.098	Unidentified	NA	NA	0.0137501	0.0122851	0.00802491	Exponential
103.075	Unidentified	NA	0.0430656	0.0716743	0.105082	0.0794703	Exponential
105.07	C and H containing compounds	NA	0.0116252	0.0106625	0.0177121	0.0168565	Exponential
107.084	C and H containing compounds	NA	0.166908	0.222687	0.240747	0.260059	Exponential
109.049	C, H, O containing compounds	NA	NA	NA	0.010097	0.00946079	Exponential
115.095	Unidentified	NA	NA	0.00883904	0.0105416	NA	Exponential
117.091	Unidentified	NA	NA	NA	0.00194021	0.00123042	Exponential
118.078	Unidentified	NA	0.000851166	NA	0.00134875	0.00135235	Exponential
119.086	C and H containing compounds	NA	0.013057	NA	0.0148641	0.014256	Exponential
121.101	C and H containing compounds	NA	0.110975	NA	0.0937663	0.183607	Exponential
123.09	Unidentified	NA	NA	NA	0.0125317	0.0124025	Exponential
124.968	Unidentified	NA	0.000424574	NA	NA	0.00033684	Exponential
131.077	Unidentified	NA	0.000863296	NA	0.00171068	0.0012141	Exponential
135.117	Unidentified	NA	0.0149916	0.0150974	0.0252674	0.0237649	Exponential
137.104	Unidentified	NA	NA	0.0182686	NA	0.00192956	Exponential
146.976	Unidentified	NA	0.0159925	0.018293	0.0212967	0.0271747	Exponential
147.116	C and H containing compounds	NA	0.016054	0.0227645	0.0217928	0.0275355	Exponential
149.134	C and H containing compounds	NA	2.50854	3.22602	3.4606	3.80373	Exponential
155.124	Unidentified	NA	NA	NA	0.00439293	NA	Exponential
159.119	Unidentified	NA	0.0022604	0.00410274	0.00470021	0.00366004	Exponential
161.132	C and H containing compounds	NA	0.00157173	NA	0.0037482	0.00249388	Exponential
163.109	C, H, O containing compounds	NA	0.019209	0.0194792	0.0380625	0.0304561	Exponential
165.128	C, H, O containing compounds	NA	NA	0.0169809	0.0135485	0.0156067	Exponential
167.134	Unidentified	NA	NA	0.0123105	0.0091391	0.00551064	Exponential
175.148	Unidentified	NA	NA	NA	0.00153335	0.00138522	Exponential
179.11	Unidentified	NA	NA	0.0045689	0.00557952	0.00379709	Exponential
186.183	Unidentified	NA	NA	NA	0.00108327	0.0006397	Exponential
187.148	C and H containing compounds	NA	NA	NA	0.00117903	NA	Exponential
189.164	C and H containing compounds	NA	0.00284071	NA	0.00514133	0.0036647	Exponential
191.143	C, H, O containing compounds	NA	0.0549328	0.0423974	0.0834576	0.0671675	Exponential
192.146	Unidentified	NA	0.00851115	0.00820375	0.0131238	0.0106001	Exponential
201.146	Unidentified	NA	0.00177851	NA	NA	NA	Exponential
237.171	C and H containing compounds	NA	NA	0.00272761	0.00265332	0.00153046	Exponential

## Sheet: Functional group consumed conc.
m/z (M+H+)	Functional Group	Yoonia 4BL	Rhodophyticola 6CLA	Roseibium 13C1	Stappia ARW1T	Marinobacter 3-2	Growth_Phase
43.052	C and H containing compounds	NA	0.377411	0.348389	0.493927	0.512091	Exponential
69.074	C and H containing compounds	NA	0.0345654	0.0661179	0.0543013	0.0486536	Exponential
79.06	C and H containing compounds	NA	0.379596	0.490934	0.531274	0.580541	Exponential
83.086	C and H containing compounds	NA	0.0332997	NA	0.051293	0.0339218	Exponential
93.073	C and H containing compounds	NA	0.233397	0.309097	0.344232	0.370457	Exponential
105.07	C and H containing compounds	NA	0.0116252	0.0106625	0.0177121	0.0168565	Exponential
107.084	C and H containing compounds	NA	0.166908	0.222687	0.240747	0.260059	Exponential
119.086	C and H containing compounds	NA	0.013057	NA	0.0148641	0.014256	Exponential
121.101	C and H containing compounds	NA	0.110975	NA	0.0937663	0.183607	Exponential
147.116	C and H containing compounds	NA	0.016054	0.0227645	0.0217928	0.0275355	Exponential
149.134	C and H containing compounds	NA	2.50854	3.22602	3.4606	3.80373	Exponential
161.132	C and H containing compounds	NA	0.00157173	NA	0.0037482	0.00249388	Exponential
187.148	C and H containing compounds	NA	NA	NA	0.00117903	NA	Exponential
189.164	C and H containing compounds	NA	0.00284071	NA	0.00514133	0.0036647	Exponential
237.171	C and H containing compounds	NA	NA	0.00272761	0.00265332	0.00153046	Exponential
Total conc. per cell (fmol)		0	3.88984	4.6994	5.33723	5.85939	3.95717
42.036	C, H, N containing compounds	NA	0.00422677	NA	0.0108337	0.007452	Exponential
52.018	C, H, N containing compounds	NA	NA	NA	NA	0.000846184	Exponential
Total conc. per cell (fmol)		0	0.00422677	0	0.0108337	0.00829819	0.00467173
31.018	C, H, O containing compounds	NA	0.00386708	NA	NA	NA	Exponential
45.038	C, H, O containing compounds	0.507998	0.310737	0.388976	0.491729	0.392661	Exponential
49.028	C, H, O containing compounds	NA	0.00315762	NA	0.00558432	0.00374927	Exponential
77.031	C, H, O containing compounds	NA	0.019864	0.027915	0.0309951	0.0333146	Exponential
89.06	C, H, O containing compounds	NA	NA	NA	0.00262077	0.00201559	Exponential
91.002	C, H, O containing compounds	NA	0.0228722	NA	0.0399431	0.0388001	Exponential
95.069	C, H, O containing compounds	NA	NA	0.037522	0.0409371	0.045062	Exponential
109.049	C, H, O containing compounds	NA	NA	NA	0.010097	0.00946079	Exponential
163.109	C, H, O containing compounds	NA	0.019209	0.0194792	0.0380625	0.0304561	Exponential
165.128	C, H, O containing compounds	NA	NA	0.0169809	0.0135485	0.0156067	Exponential
191.143	C, H, O containing compounds	NA	0.0549328	0.0423974	0.0834576	0.0671675	Exponential
Total conc. per cell (fmol)		0.507998	0.434639	0.533271	0.756975	0.638294	0.574235
63.026	C, H, S containing compound	NA	0.0165208	NA	0.0106357	0.0167861	Exponential
47.049	Unidentified	NA	NA	NA	NA	0.198747	Exponential
65.056	Unidentified	NA	0.00530313	NA	NA	0.0111947	Exponential
68.064	Unidentified	NA	0.00607007	0.00982233	0.00904803	0.00948693	Exponential
75.044	Unidentified	NA	NA	NA	NA	0.0137564	Exponential
78.01	Unidentified	NA	0.0022783	NA	0.00357239	0.00388954	Exponential
82.079	Unidentified	NA	0.00951251	0.0139382	0.0133105	0.0139639	Exponential
84.092	Unidentified	NA	0.00273884	NA	0.00479783	0.0031884	Exponential
86.104	Unidentified	NA	0.00178843	NA	0.00407134	0.0031228	Exponential
92.062	Unidentified	NA	0.00300325	NA	0.00457239	0.00511478	Exponential
96.057	Unidentified	NA	NA	NA	0.00475274	0.00435622	Exponential
97.093	Unidentified	NA	NA	0.0125714	0.0143806	NA	Exponential
99.098	Unidentified	NA	NA	0.0137501	0.0122851	0.00802491	Exponential
103.075	Unidentified	NA	0.0430656	0.0716743	0.105082	0.0794703	Exponential
115.095	Unidentified	NA	NA	0.00883904	0.0105416	NA	Exponential
117.091	Unidentified	NA	NA	NA	0.00194021	0.00123042	Exponential
118.078	Unidentified	NA	0.000851166	NA	0.00134875	0.00135235	Exponential
123.09	Unidentified	NA	NA	NA	0.0125317	0.0124025	Exponential
124.968	Unidentified	NA	0.000424574	NA	NA	0.00033684	Exponential
131.077	Unidentified	NA	0.000863296	NA	0.00171068	0.0012141	Exponential
135.117	Unidentified	NA	0.0149916	0.0150974	0.0252674	0.0237649	Exponential
137.104	Unidentified	NA	NA	0.0182686	NA	0.00192956	Exponential
146.976	Unidentified	NA	0.0159925	0.018293	0.0212967	0.0271747	Exponential
155.124	Unidentified	NA	NA	NA	0.00439293	NA	Exponential
159.119	Unidentified	NA	0.0022604	0.00410274	0.00470021	0.00366004	Exponential
167.134	Unidentified	NA	NA	0.0123105	0.0091391	0.00551064	Exponential
175.148	Unidentified	NA	NA	NA	0.00153335	0.00138522	Exponential
179.11	Unidentified	NA	NA	0.0045689	0.00557952	0.00379709	Exponential
186.183	Unidentified	NA	NA	NA	0.00108327	0.0006397	Exponential
192.146	Unidentified	NA	0.00851115	0.00820375	0.0131238	0.0106001	Exponential
201.146	Unidentified	NA	0.00177851	NA	NA	NA	Exponential
Total conc. per cell (fmol)		0	0.119433	0.21144	0.290062	0.449314	0.21405
