# Supplementary material for: Bacterial volatile organic compound specialists in the phycosphere
Source: ISME J. 2025 Oct 15;19(1):wraf229. doi: 10.1093/ismejo/wraf229 (PMC12599314; doi:10.1093/ismejo/wraf229)
Supplement: Supp_Table_S5_wraf229 [file supp_table_s5_wraf229.xlsx]

## Sheet: Sheet1
m/z (M+H+)	Functional_groups	Putative IDs
33.036	C, H, O containing compounds	Methanol
54.033	C, H, N containing compounds	2-Propenenitrile
59.054	Unidentified	Oxetane	Propanal	Acetone	2-Propen-1-ol	Methyl vinyl ether	Propylene oxide	Propanal
73.066	Unidentified	Butanal	2-Methyl-propanal	2-Butanone	Isobutanal	2-Methoxy-1-propene	Ethoxy-ethene	Tetrahydro-furan	2-Butenol
112.074	C, H, N containing compounds	2-Acetyl-1-pyrroline
114.088	Unidentified
124.039	C, H, N containing compounds	Nitrobenzene
157.158	Unidentified	Decanal	Decanone	Menthol
180.122	Unidentified
195.114	Unidentified	N,N,2,6-Tetramethyl-4-nitroaniline
199.174	Unidentified
203.152	Unidentified	1-(1-Adamantyl)-pyrazole	4-(1-Adamantyl)-pyrazole
211.163	Unidentified
