# Supplementary material for: Bacterial volatile organic compound specialists in the phycosphere
Source: ISME J. 2025 Oct 15;19(1):wraf229. doi: 10.1093/ismejo/wraf229 (PMC12599314; doi:10.1093/ismejo/wraf229)
Supplement: Supp_Table_S7_wraf229 [file supp_table_s7_wraf229.xlsx]

## Sheet: Depletion conc. per cell (ppbv)
m/z (M+H+)	Functional_Group	Yoonia 4BL	Rhodophyticola 6CLA	Roseibium 13C1	Stappia ARW1T	Marinobacter 3-2	Growth_Phase
42.036	C, H, N containing compounds	NA	6.17611e-09	1.81936e-08	4.60423e-08	3.51214e-08	Stationary
43.052	C and H containing compounds	1.36998e-06	4.593e-07	1.76508e-06	2.64809e-06	3.73068e-06	Stationary
49.028	C, H, O containing compounds	2.72205e-08	5.99138e-09	2.07063e-08	4.34755e-08	6.01952e-08	Stationary
59.05	Unidentified	NA	NA	4.03909e-07	NA	2.69853e-07	Stationary
63.026	Sulfur containing compound	NA	7.75958e-08	1.3394e-07	5.61058e-07	4.6509e-07	Stationary
68.064	Unidentified	4.96431e-08	1.17666e-08	5.07611e-08	7.15391e-08	1.05744e-07	Stationary
69.074	C and H containing compounds	3.08387e-07	9.67243e-08	2.9801e-07	6.18893e-07	7.83219e-07	Stationary
73.064	Unidentified	2.70229e-07	1.47703e-07	4.73279e-07	1.06894e-06	1.05336e-06	Stationary
78.01	Unidentified	1.86861e-08	2.22154e-09	1.44675e-08	NA	NA	Stationary
79.06	C and H containing compounds	2.9455e-06	6.44842e-07	2.83586e-06	3.93058e-06	5.0644e-06	Stationary
82.079	Unidentified	6.56913e-08	1.56561e-08	6.83447e-08	9.54993e-08	1.35004e-07	Stationary
83.086	C and H containing compounds	2.42634e-07	6.77976e-08	1.80035e-07	2.61092e-07	5.44822e-07	Stationary
89.06	C, H, O containing compounds	NA	5.98033e-08	1.89356e-07	3.77507e-07	3.539e-07	Stationary
91.05	Unidentified	1.11747e-07	2.56862e-08	1.3635e-07	1.69998e-07	2.54418e-07	Stationary
93.073	C and H containing compounds	1.8409e-06	3.92863e-07	1.74592e-06	2.4576e-06	3.17459e-06	Stationary
102.088	Unidentified	6.75572e-09	2.51881e-09	4.89072e-09	8.50219e-09	NA	Stationary
103.075	Unidentified	1.31208e-08	3.53636e-09	1.18589e-08	2.30479e-08	2.73833e-08	Stationary
105.07	C and H containing compounds	NA	1.19119e-08	5.65447e-08	8.67942e-08	9.31755e-08	Stationary
107.084	C and H containing compounds	1.26653e-06	2.82956e-07	1.25261e-06	1.73375e-06	2.22739e-06	Stationary
109.049	C, H, O containing compounds	NA	NA	9.68556e-09	NA	NA	Stationary
111.116	C and H containing compounds	NA	6.07405e-08	2.06937e-07	4.19378e-07	4.16758e-07	Stationary
113.113	Unidentified	NA	1.30523e-08	4.13908e-08	8.27004e-08	8.81298e-08	Stationary
116.084	Unidentified	2.28655e-08	5.28751e-09	NA	1.53814e-08	2.69507e-08	Stationary
117.091	Unidentified	2.19657e-08	9.83248e-09	2.9243e-08	6.58042e-08	6.13038e-08	Stationary
119.086	C and H containing compounds	NA	8.92874e-09	4.37639e-08	6.8603e-08	7.18381e-08	Stationary
122.097	C, H, N containing compounds	9.41192e-08	1.57808e-08	7.15384e-08	9.90494e-08	1.79083e-07	Stationary
123.09	Unidentified	6.89968e-08	1.17477e-08	4.74009e-08	7.73109e-08	1.30591e-07	Stationary
127.109	C, H, O containing compounds	NA	1.16618e-08	4.33414e-08	8.09661e-08	8.69656e-08	Stationary
128.108	Unidentified	NA	2.28375e-09	7.26228e-09	1.24379e-08	1.70707e-08	Stationary
129.123	Unidentified	NA	8.79755e-09	3.17941e-08	6.29179e-08	6.45799e-08	Stationary
131.077	Unidentified	NA	5.88543e-09	1.81605e-08	3.77749e-08	4.4406e-08	Stationary
135.117	Unidentified	1.04703e-07	3.19726e-08	1.08013e-07	2.26644e-07	2.30018e-07	Stationary
137.104	Unidentified	1.01283e-08	7.91992e-09	3.29758e-08	4.60326e-08	6.13568e-08	Stationary
145.098	Unidentified	NA	2.00361e-09	6.85206e-09	1.06259e-08	1.58051e-08	Stationary
149.134	C and H containing compounds	1.73438e-05	4.11198e-06	1.80484e-05	2.53844e-05	3.15416e-05	Stationary
152.126	Unidentified	NA	3.12223e-09	1.24041e-08	1.81803e-08	2.67953e-08	Stationary
159.119	Unidentified	NA	1.78337e-09	6.52339e-09	9.7879e-09	1.43861e-08	Stationary
161.132	C and H containing compounds	NA	3.07528e-09	1.03803e-08	1.86885e-08	2.46831e-08	Stationary
163.075	C, H, O containing compounds	NA	1.11715e-08	3.75652e-08	7.67285e-08	6.41461e-08	Stationary
165.128	C, H, O containing compounds	NA	1.67381e-08	7.67091e-08	1.08566e-07	1.13038e-07	Stationary
175.139	Unidentified	NA	3.36457e-09	1.13815e-08	2.3694e-08	2.21367e-08	Stationary
179.11	Unidentified	NA	2.12536e-09	7.00787e-09	1.15689e-08	1.31632e-08	Stationary
181.159	C, H, O containing compounds	NA	2.6119e-09	8.60319e-09	1.32943e-08	9.56718e-09	Stationary
187.148	C and H containing compounds	NA	1.45262e-09	5.1044e-09	8.46016e-09	1.0642e-08	Stationary
189.164	C and H containing compounds	NA	1.45272e-09	5.46102e-09	4.92614e-09	8.71551e-09	Stationary
191.143	C, H, O containing compounds	NA	8.75225e-09	3.24667e-08	4.0734e-08	4.67228e-08	Stationary
192.146	Unidentified	NA	2.09204e-09	2.09204e-09	2.09204e-09	2.09204e-09	Stationary
193.146	Unidentified	NA	6.47169e-09	2.17604e-08	4.69967e-08	3.41782e-08	Stationary
194.139	Unidentified	NA	1.22588e-09	1.22588e-09	1.22588e-09	1.22588e-09	Stationary
195.114	Unidentified	NA	8.46858e-09	2.37318e-08	NA	NA	Stationary
197.146	C, H, O containing compounds	NA	1.35745e-08	3.82346e-08	4.7204e-08	NA	Stationary
199.167	C, H, O containing compounds	NA	6.72855e-08	2.35767e-07	4.76829e-07	4.5499e-07	Stationary
201.146	Unidentified	NA	2.58978e-09	9.19919e-09	1.4915e-08	1.67291e-08	Stationary
211.156	Unidentified	NA	1.99124e-09	6.31617e-09	9.37634e-09	1.06388e-08	Stationary
	Total (ppbv/cell)	2.62036e-05	6.78228e-06	2.89588e-05	4.18257e-05	5.22886e-05
	Total (fmol per cell)	2.45807	0.636223	2.71653	3.92353	4.90502

## Sheet: Depletion conc. per cell (fmol)
m/z (M+H+)	Functional_Group	Growth_Phase	Yoonia 4BL	Rhodophyticola 6CLA	Roseibium 13C1	Stappia ARW1T	Marinobacter 3-2
42.036	C, H, N containing compounds	Stationary	NA	0.00057936	0.00170668	0.00431907	0.00329462
43.052	C and H containing compounds	Stationary	0.128513	0.0430854	0.165576	0.248409	0.349962
49.028	C, H, O containing compounds	Stationary	0.00255346	0.000562031	0.00194239	0.00407829	0.00564671
59.05	Unidentified	Stationary	NA	NA	0.0378893	NA	0.025314
63.026	Sulfur containing compound	Stationary	NA	0.007279	0.0125645	0.052631	0.0436285
68.064	Unidentified	Stationary	0.00465685	0.00110378	0.00476173	0.00671084	0.00991945
69.074	C and H containing compounds	Stationary	0.0289287	0.00907338	0.0279553	0.0580563	0.0734711
73.064	Unidentified	Stationary	0.0253492	0.0138555	0.0443967	0.100273	0.0988125
78.01	Unidentified	Stationary	0.00175288	0.000208395	0.00135714	NA	NA
79.06	C and H containing compounds	Stationary	0.276308	0.0604905	0.266022	0.368715	0.475074
82.079	Unidentified	Stationary	0.00616228	0.00146865	0.00641119	0.00895846	0.0126642
83.086	C and H containing compounds	Stationary	0.0227607	0.00635987	0.0168885	0.0244922	0.0511079
89.06	C, H, O containing compounds	Stationary	NA	0.00560995	0.0177628	0.0354127	0.0331982
91.05	Unidentified	Stationary	0.0104826	0.00240954	0.0127905	0.0159469	0.0238661
93.073	C and H containing compounds	Stationary	0.172688	0.0368532	0.163779	0.230539	0.297797
102.088	Unidentified	Stationary	0.000633731	0.000236282	0.000458782	0.000797561	NA
103.075	Unidentified	Stationary	0.00123082	0.000331734	0.00111244	0.00216204	0.00256873
105.07	C and H containing compounds	Stationary	NA	0.00111742	0.00530426	0.00814187	0.00874048
107.084	C and H containing compounds	Stationary	0.118809	0.0265431	0.117503	0.162637	0.208944
109.049	C, H, O containing compounds	Stationary	NA	NA	0.00090857	NA	NA
111.116	C and H containing compounds	Stationary	NA	0.00569786	0.0194121	0.0393404	0.0390946
113.113	Unidentified	Stationary	NA	0.00122439	0.00388273	0.00775785	0.00826716
116.084	Unidentified	Stationary	0.00214494	0.000496003	NA	0.00144288	0.00252815
117.091	Unidentified	Stationary	0.00206053	0.000922351	0.00274319	0.00617287	0.0057507
119.086	C and H containing compounds	Stationary	NA	0.000837575	0.00410535	0.00643542	0.00673889
122.097	C, H, N containing compounds	Stationary	0.008829	0.00148035	0.00671077	0.00929149	0.0167992
123.09	Unidentified	Stationary	0.00647235	0.00110201	0.00444652	0.00725227	0.0122503
127.109	C, H, O containing compounds	Stationary	NA	0.00109395	0.00406571	0.00759516	0.00815795
128.108	Unidentified	Stationary	NA	0.000214231	0.000681249	0.00116676	0.00160134
129.123	Unidentified	Stationary	NA	0.000825268	0.00298249	0.00590211	0.00605802
131.077	Unidentified	Stationary	NA	0.000552093	0.00170357	0.00354354	0.00416558
135.117	Unidentified	Stationary	0.0098218	0.00299925	0.0101323	0.0212607	0.0215772
137.104	Unidentified	Stationary	0.000950106	0.000742941	0.00309335	0.00431816	0.00575568
145.098	Unidentified	Stationary	NA	0.000187952	0.000642769	0.000996775	0.00148262
149.134	C and H containing compounds	Stationary	1.62696	0.385731	1.69306	2.38123	2.95881
152.126	Unidentified	Stationary	NA	0.000292886	0.00116359	0.00170543	0.00251358
159.119	Unidentified	Stationary	NA	0.000167292	0.000611937	0.00091817	0.00134951
161.132	C and H containing compounds	Stationary	NA	0.000288481	0.000973737	0.00175311	0.00231544
163.075	C, H, O containing compounds	Stationary	NA	0.00104796	0.00352387	0.00719764	0.00601733
165.128	C, H, O containing compounds	Stationary	NA	0.00157015	0.00719582	0.0101842	0.0106037
175.139	Unidentified	Stationary	NA	0.000315619	0.00106766	0.00222265	0.00207657
179.11	Unidentified	Stationary	NA	0.000199373	0.000657385	0.00108524	0.00123479
181.159	C, H, O containing compounds	Stationary	NA	0.000245013	0.000807036	0.0012471	0.000897465
187.148	C and H containing compounds	Stationary	NA	0.000136265	0.000478827	0.000793619	0.000998286
189.164	C and H containing compounds	Stationary	NA	0.000136275	0.000512279	0.000462105	0.000817572
191.143	C, H, O containing compounds	Stationary	NA	0.000821019	0.00304559	0.00382112	0.00438291
192.146	Unidentified	Stationary	NA	0.000196247	0.000196247	0.000196247	0.000196247
193.146	Unidentified	Stationary	NA	0.000607087	0.00204127	0.0044086	0.00320614
194.139	Unidentified	Stationary	NA	0.000114996	0.000114996	0.000114996	0.000114996
195.114	Unidentified	Stationary	NA	0.000794409	0.0022262	NA	NA
197.146	C, H, O containing compounds	Stationary	NA	0.00127337	0.00358666	0.00442804	NA
199.167	C, H, O containing compounds	Stationary	NA	0.00631183	0.0221165	0.0447297	0.0426811
201.146	Unidentified	Stationary	NA	0.000242939	0.000862945	0.00139912	0.0015693
211.156	Unidentified	Stationary	NA	0.000186792	0.000592499	0.000879562	0.000997994
Total (fmol per cell)			2.45807	0.636223	2.71653	3.92353	4.90502	2.92787
	Average conc. consumed per cell

## Sheet: Functional group consumed conc.
m/z (M+H+)	Functional_Group	Growth_Phase	Yoonia 4BL	Rhodophyticola 6CLA	Roseibium 13C1	Stappia ARW1T	Marinobacter 3-2
43.052	C and H containing compounds	Stationary	0.128513	0.0430854	0.165576	0.248409	0.349962
69.074	C and H containing compounds	Stationary	0.0289287	0.00907338	0.0279553	0.0580563	0.0734711
79.06	C and H containing compounds	Stationary	0.276308	0.0604905	0.266022	0.368715	0.475074
83.086	C and H containing compounds	Stationary	0.0227607	0.00635987	0.0168885	0.0244922	0.0511079
93.073	C and H containing compounds	Stationary	0.172688	0.0368532	0.163779	0.230539	0.297797
105.07	C and H containing compounds	Stationary	NA	0.00111742	0.00530426	0.00814187	0.00874048
107.084	C and H containing compounds	Stationary	0.118809	0.0265431	0.117503	0.162637	0.208944
111.116	C and H containing compounds	Stationary	NA	0.00569786	0.0194121	0.0393404	0.0390946
119.086	C and H containing compounds	Stationary	NA	0.000837575	0.00410535	0.00643542	0.00673889
149.134	C and H containing compounds	Stationary	1.62696	0.385731	1.69306	2.38123	2.95881
161.132	C and H containing compounds	Stationary	NA	0.000288481	0.000973737	0.00175311	0.00231544
187.148	C and H containing compounds	Stationary	NA	0.000136265	0.000478827	0.000793619	0.000998286
189.164	C and H containing compounds	Stationary	NA	0.000136275	0.000512279	0.000462105	0.000817572
Total conc. per cell (fmol)			2.37497	0.576351	2.48157	3.531	4.47387	2.68755
42.036	C, H, N containing compounds	Stationary	NA	0.00057936	0.00170668	0.00431907	0.00329462
122.097	C, H, N containing compounds	Stationary	0.008829	0.00148035	0.00671077	0.00929149	0.0167992
Total conc. per cell (fmol)			0.008829	0.00205971	0.00841745	0.0136106	0.0200938	0.0106021
49.028	C, H, O containing compounds	Stationary	0.00255346	0.000562031	0.00194239	0.00407829	0.00564671
89.06	C, H, O containing compounds	Stationary	NA	0.00560995	0.0177628	0.0354127	0.0331982
109.049	C, H, O containing compounds	Stationary	NA	NA	0.00090857	NA	NA
127.109	C, H, O containing compounds	Stationary	NA	0.00109395	0.00406571	0.00759516	0.00815795
163.075	C, H, O containing compounds	Stationary	NA	0.00104796	0.00352387	0.00719764	0.00601733
165.128	C, H, O containing compounds	Stationary	NA	0.00157015	0.00719582	0.0101842	0.0106037
181.159	C, H, O containing compounds	Stationary	NA	0.000245013	0.000807036	0.0012471	0.000897465
191.143	C, H, O containing compounds	Stationary	NA	0.000821019	0.00304559	0.00382112	0.00438291
197.146	C, H, O containing compounds	Stationary	NA	0.00127337	0.00358666	0.00442804	NA
199.167	C, H, O containing compounds	Stationary	NA	0.00631183	0.0221165	0.0447297	0.0426811
Total conc. per cell (fmol)			0.00255346	0.0185353	0.064955	0.118694	0.111585	0.0632646
63.026	C, H, S containing compounds	Stationary	NA	0.007279	0.0125645	0.052631	0.0436285
59.05	Unidentified	Stationary	NA	NA	0.0378893	NA	0.025314
68.064	Unidentified	Stationary	0.00465685	0.00110378	0.00476173	0.00671084	0.00991945
73.064	Unidentified	Stationary	0.0253492	0.0138555	0.0443967	0.100273	0.0988125
78.01	Unidentified	Stationary	0.00175288	0.000208395	0.00135714	NA	NA
82.079	Unidentified	Stationary	0.00616228	0.00146865	0.00641119	0.00895846	0.0126642
91.05	Unidentified	Stationary	0.0104826	0.00240954	0.0127905	0.0159469	0.0238661
102.088	Unidentified	Stationary	0.000633731	0.000236282	0.000458782	0.000797561	NA
103.075	Unidentified	Stationary	0.00123082	0.000331734	0.00111244	0.00216204	0.00256873
113.113	Unidentified	Stationary	NA	0.00122439	0.00388273	0.00775785	0.00826716
116.084	Unidentified	Stationary	0.00214494	0.000496003	NA	0.00144288	0.00252815
117.091	Unidentified	Stationary	0.00206053	0.000922351	0.00274319	0.00617287	0.0057507
123.09	Unidentified	Stationary	0.00647235	0.00110201	0.00444652	0.00725227	0.0122503
128.108	Unidentified	Stationary	NA	0.000214231	0.000681249	0.00116676	0.00160134
129.123	Unidentified	Stationary	NA	0.000825268	0.00298249	0.00590211	0.00605802
131.077	Unidentified	Stationary	NA	0.000552093	0.00170357	0.00354354	0.00416558
135.117	Unidentified	Stationary	0.0098218	0.00299925	0.0101323	0.0212607	0.0215772
137.104	Unidentified	Stationary	0.000950106	0.000742941	0.00309335	0.00431816	0.00575568
145.098	Unidentified	Stationary	NA	0.000187952	0.000642769	0.000996775	0.00148262
152.126	Unidentified	Stationary	NA	0.000292886	0.00116359	0.00170543	0.00251358
159.119	Unidentified	Stationary	NA	0.000167292	0.000611937	0.00091817	0.00134951
175.139	Unidentified	Stationary	NA	0.000315619	0.00106766	0.00222265	0.00207657
179.11	Unidentified	Stationary	NA	0.000199373	0.000657385	0.00108524	0.00123479
192.146	Unidentified	Stationary	NA	0.000196247	0.000196247	0.000196247	0.000196247
193.146	Unidentified	Stationary	NA	0.000607087	0.00204127	0.0044086	0.00320614
194.139	Unidentified	Stationary	NA	0.000114996	0.000114996	0.000114996	0.000114996
195.114	Unidentified	Stationary	NA	0.000794409	0.0022262	NA	NA
201.146	Unidentified	Stationary	NA	0.000242939	0.000862945	0.00139912	0.0015693
Total conc. per cell (fmol)			0.0717181	0.0318112	0.148428	0.206714	0.254843	0.142703
